# Supplementary material for: Prognosis prediction of stage IV colorectal cancer patients by mRNA transcriptional profile
Source: Cancer Med. 2022 May 19;11(24):4900–12. doi: 10.1002/cam4.4824 (PMC9761091; doi:10.1002/cam4.4824)
Supplement: Supplementary file 1 — Table S1 [file CAM4-11-4900-s001.xlsx]

## Sheet: mut_uni_cox
Supplementary Table 1. Results for univariate analysis of mutations from stage IV CRC patients
Gene mut status	P adjusted	HR (95% CI for HR)
ABCB1	0.025	11 (1.4-94)
ACADM	0.003	32 (3.3-320)
ACOX3	0.003	32 (3.3-320)
ACTC1	0.025	11 (1.4-94)
ACTR1B	0.014	15 (1.7-130)
ACTRT1	0.036	4.9 (1.1-22)
ACVR2A	0.003	32 (3.3-320)
ADGRG2	0.025	11 (1.4-94)
ADNP2	0.012	7 (1.5-32)
ADRA2A	0.025	11 (1.4-94)
ADRB1	0.025	5.6 (1.2-25)
AGBL1	0.014	15 (1.7-130)
AGTR2	0.019	6 (1.3-27)
AIM1	0.003	32 (3.3-320)
AKAP3	0.0028	10 (2.2-46)
AKNA	0.0023	7.2 (2-26)
ALG5	0.003	32 (3.3-320)
ANAPC1	0.0058	5.9 (1.7-21)
ANKRD10	0.003	32 (3.3-320)
ANKRD52	0.025	11 (1.4-94)
ANO3	0.003	32 (3.3-320)
AOC1	0.02	6 (1.3-27)
AP3D1	0.024	5.7 (1.3-26)
APBB1	0.025	11 (1.4-94)
APCDD1	0.025	11 (1.4-94)
APLP1	0.012	7 (1.5-32)
APOE	0.003	32 (3.3-320)
AQP6	0.014	15 (1.7-130)
ARFGAP2	0.039	4.7 (1.1-21)
ARHGAP15	0.035	4.8 (1.1-21)
ARHGAP29	0.0073	8 (1.8-37)
ASRGL1	0.025	11 (1.4-94)
ASUN	0.039	4.7 (1.1-21)
ATE1	0.003	32 (3.3-320)
ATP9B	0.003	32 (3.3-320)
B3GALNT2	0.003	32 (3.3-320)
BACE2	0.012	7 (1.5-32)
BAHD1	0.031	3.8 (1.1-13)
BCAP29	0.00025	25 (4.5-140)
BCAS1	0.00015	24 (4.7-130)
BNIP3L	0.0028	10 (2.2-46)
C11orf58	0.014	15 (1.7-130)
C15orf27	0.003	32 (3.3-320)
C16orf54	0.025	11 (1.4-94)
C16orf82	0.025	11 (1.4-94)
C17orf53	0.0073	8 (1.8-37)
C2CD3	0.0028	10 (2.2-46)
C2CD4C	0.025	11 (1.4-94)
C6orf141	0.025	11 (1.4-94)
C6orf52	0.025	11 (1.4-94)
C9orf135	0.003	32 (3.3-320)
CACNG2	0.025	11 (1.4-94)
CASR	0.003	32 (3.3-320)
CCDC150	0.003	32 (3.3-320)
CCDC42B	0.025	11 (1.4-94)
CCNL1	0.014	15 (1.7-130)
CCR3	0.039	4.7 (1.1-21)
CD109	0.039	3.7 (1.1-13)
CD96	0.0052	8.7 (1.9-40)
CDH20	0.003	32 (3.3-320)
CDH22	0.025	11 (1.4-94)
CDH8	0.00064	9.4 (2.6-34)
CDHR5	0.0028	10 (2.2-46)
CDK8	0.00025	25 (4.5-140)
CEACAM1	0.003	32 (3.3-320)
CEP350	0.003	32 (3.3-320)
CEP85L	0.025	11 (1.4-94)
CETN1	0.003	32 (3.3-320)
CFI	0.003	32 (3.3-320)
CGB5	0.014	15 (1.7-130)
CHAT	0.011	19 (1.9-190)
CHD6	0.022	5.8 (1.3-26)
CHL1	0.045	3.4 (1-11)
CIT	0.012	7 (1.5-32)
CLCA4	0.025	11 (1.4-94)
CLDN19	0.025	11 (1.4-94)
CLDN20	0.003	32 (3.3-320)
CLDN6	0.025	11 (1.4-94)
CLDN8	0.0096	7 (1.6-31)
CNGB1	0.012	7 (1.5-32)
CNTN4	0.0075	5.3 (1.6-18)
CNTNAP5	0.003	32 (3.3-320)
COL9A1	0.0097	5 (1.5-17)
CRAMP1L	0.003	32 (3.3-320)
CRYL1	0.003	32 (3.3-320)
CSN1S1	0.025	11 (1.4-94)
CTNND2	0.014	15 (1.7-130)
CUL9	0.014	15 (1.7-130)
CXorf58	0.014	15 (1.7-130)
CYHR1	0.014	15 (1.7-130)
CYP2B7P	0.025	5.6 (1.2-25)
CYP3A4	0.0016	11 (2.5-52)
DAO	0.025	11 (1.4-94)
DBR1	0.025	11 (1.4-94)
DCAF5	0.014	15 (1.7-130)
DCC	0.017	3.7 (1.3-11)
DCHS2	0.011	3.2 (1.3-8)
DDX60	0.039	4.7 (1.1-21)
DFNA5	0.025	11 (1.4-94)
DGKK	0.039	4.7 (1.1-21)
DHX30	0.003	32 (3.3-320)
DHX38	0.0036	10 (2.1-48)
DIP2C	0.012	7 (1.5-32)
DNAH10	0.014	3.8 (1.3-11)
DNAH6	0.039	3.6 (1.1-12)
DNTT	0.014	15 (1.7-130)
DNTTIP2	0.039	3.6 (1.1-12)
DOCK9	0.012	7 (1.5-32)
DPCR1	0.012	7 (1.5-32)
DRC1	0.0016	11 (2.5-52)
DSG4	0.012	7 (1.5-32)
EHBP1L1	0.00047	16 (3.4-75)
EIF1AX	0.014	15 (1.7-130)
EIF2AK4	0.025	11 (1.4-94)
EIF4B	0.003	32 (3.3-320)
EML6	0.039	4.7 (1.1-21)
ENOX2	0.012	7 (1.5-32)
EPB41L4A	0.003	32 (3.3-320)
EPB42	0.0016	11 (2.5-52)
EPHA1	0.025	11 (1.4-94)
EPS8L2	0.033	5.2 (1.1-24)
EQTN	0.029	5.3 (1.2-23)
ERGIC3	0.0016	11 (2.5-52)
ERI2	0.003	32 (3.3-320)
ETNK2	0.003	32 (3.3-320)
EYS	0.01	4.9 (1.4-16)
F2	0.014	15 (1.7-130)
FAAH	0.025	11 (1.4-94)
FAM106A	0.0036	10 (2.1-48)
FAM47C	0.034	3.7 (1.1-12)
FAM65A	0.014	15 (1.7-130)
FAM65C	0.003	32 (3.3-320)
FANCD2	0.003	32 (3.3-320)
FBN2	0.012	6.7 (1.5-30)
FBXO41	0.003	32 (3.3-320)
FER1L6	0.0016	11 (2.5-52)
FGD1	0.025	11 (1.4-94)
FGF21	0.012	7 (1.5-32)
FLNA	0.025	11 (1.4-94)
FLOT1	0.012	7 (1.5-32)
FMNL3	0.0028	10 (2.2-46)
FOXN2	0.003	32 (3.3-320)
FREM1	0.0052	8.7 (1.9-40)
FRMPD4	0.0091	5.1 (1.5-17)
FSCN3	0.003	32 (3.3-320)
FSTL1	0.003	32 (3.3-320)
FXYD4	0.039	4.7 (1.1-21)
GAB2	0.0028	10 (2.2-46)
GABRA3	0.025	11 (1.4-94)
GABRG3	0.036	3.7 (1.1-12)
GALNT9	0.025	11 (1.4-94)
GANC	0.00047	16 (3.4-75)
GBAS	0.003	32 (3.3-320)
GBX2	0.003	32 (3.3-320)
GFRA4	0.003	32 (3.3-320)
GGACT	0.025	11 (1.4-94)
GJC2	0.0028	10 (2.2-46)
GPBP1L1	0.003	32 (3.3-320)
GPR4	0.02	4.3 (1.3-15)
GRB14	0.003	32 (3.3-320)
GRHL1	0.0073	8 (1.8-37)
GRIA2	0.011	5.2 (1.5-18)
HAAO	0.025	11 (1.4-94)
HERC3	0.003	32 (3.3-320)
HERC5	0.014	15 (1.7-130)
HGF	0.025	11 (1.4-94)
HID1	0.02	6 (1.3-27)
HIST1H2AH	0.014	15 (1.7-130)
HNRNPA3	0.003	32 (3.3-320)
HNRNPKP3	0.025	11 (1.4-94)
HP	0.014	15 (1.7-130)
HUWE1	0.047	3.4 (1-12)
IAPP	0.003	32 (3.3-320)
IBA57	0.025	11 (1.4-94)
IER3IP1	0.003	32 (3.3-320)
IFI6	0.003	32 (3.3-320)
IFNA6	0.003	32 (3.3-320)
IL16	0.003	32 (3.3-320)
IL18RAP	0.003	32 (3.3-320)
IQCK	0.003	32 (3.3-320)
IRF7	0.039	4.7 (1.1-21)
IRS2	0.0073	8 (1.8-37)
ITPRIPL2	0.012	7 (1.5-32)
ITSN1	0.003	32 (3.3-320)
JRKL	0.0073	8 (1.8-37)
KAT6A	0.0036	6.7 (1.9-24)
KCNAB3	0.003	32 (3.3-320)
KCND3	0.014	4.7 (1.4-16)
KCNH2	0.0052	8.7 (1.9-40)
KCNMA1	0.0085	5.3 (1.5-18)
KCNMB1	0.003	32 (3.3-320)
KDR	0.003	32 (3.3-320)
KIAA1109	0.0069	8.3 (1.8-38)
KIAA1429	0.0096	7 (1.6-31)
KIF18B	0.0073	8 (1.8-37)
KIF26B	0.0073	8 (1.8-37)
KIF7	0.003	32 (3.3-320)
KLC2	0.003	32 (3.3-320)
KLHL2	0.014	15 (1.7-130)
KLHL8	0.003	32 (3.3-320)
KMT2A	0.0083	8 (1.7-37)
KRT28	0.003	32 (3.3-320)
KRT71	0.014	15 (1.7-130)
KTN1	0.025	11 (1.4-94)
L1CAM	0.02	6 (1.3-27)
LAMA1	0.0033	5.2 (1.7-16)
LAMB1	0.047	4.4 (1-19)
LANCL2	0.039	4.7 (1.1-21)
LBP	0.012	7 (1.5-32)
LEKR1	0.003	32 (3.3-320)
LGALS4	0.003	32 (3.3-320)
LGR5	0.003	32 (3.3-320)
LIG4	0.012	7 (1.5-32)
LINGO2	0.00077	9.4 (2.6-35)
LMBR1	0.003	32 (3.3-320)
LMF2	0.012	7 (1.5-32)
LMOD3	0.025	11 (1.4-94)
LOXHD1	0.0052	8.7 (1.9-40)
LPO	0.014	15 (1.7-130)
LRP4	0.025	11 (1.4-94)
LRRC56	0.039	4.7 (1.1-21)
LTBP1	0.012	7 (1.5-32)
LYPD4	0.014	15 (1.7-130)
MAGEB10	0.025	11 (1.4-94)
MAGEE1	0.016	6.4 (1.4-29)
MAP2K4	0.0055	5.7 (1.7-20)
MAP4K1	0.025	11 (1.4-94)
MAPK9	0.0096	7 (1.6-31)
2021-03-04	0.003	32 (3.3-320)
MATN2	0.025	11 (1.4-94)
MBD3L2	0.025	11 (1.4-94)
MBNL2	0.026	5.3 (1.2-23)
MCM3	0.014	15 (1.7-130)
METTL3	0.0036	10 (2.1-48)
MEX3B	0.014	15 (1.7-130)
MFSD7	0.014	15 (1.7-130)
MGA	0.025	11 (1.4-94)
MGLL	0.039	4.7 (1.1-21)
MIR1270	0.017	4.4 (1.3-15)
MIR365A	0.025	11 (1.4-94)
MON1B	0.025	11 (1.4-94)
MORN2	0.025	11 (1.4-94)
MPP6	0.003	32 (3.3-320)
MPPED1	0.012	7 (1.5-32)
MRPS27	0.025	11 (1.4-94)
MS4A5	0.025	11 (1.4-94)
MTCP1	0.003	32 (3.3-320)
MTR	0.00047	16 (3.4-75)
MTX1	0.014	15 (1.7-130)
MURC	0.003	32 (3.3-320)
MXD3	0.014	15 (1.7-130)
MYH3	0.03	3.2 (1.1-9.4)
MYH4	0.016	4.5 (1.3-15)
MYO1F	0.045	4.6 (1-21)
MYO5A	0.0065	8.5 (1.8-40)
MYO7A	0.0058	5.9 (1.7-21)
MYO9A	0.00047	16 (3.4-75)
MYT1L	0.04	3.6 (1.1-12)
N4BP1	0.011	4.9 (1.5-17)
N4BP2	0.014	15 (1.7-130)
NAV2	0.025	11 (1.4-94)
NBPF9	0.00065	8.6 (2.5-30)
NCAN	0.003	32 (3.3-320)
NCLN	0.025	11 (1.4-94)
NCOA7	0.003	32 (3.3-320)
NCR1	0.003	32 (3.3-320)
NDRG2	0.003	32 (3.3-320)
NDUFS7	0.025	11 (1.4-94)
NELL1	0.012	7 (1.5-32)
NEUROD4	0.0052	8.7 (1.9-40)
NEUROG3	0.025	11 (1.4-94)
NINL	0.012	7 (1.5-32)
NOL9	0.003	32 (3.3-320)
NPAS3	0.0023	7 (2-25)
NPR2	0.0028	10 (2.2-46)
NR1I2	0.025	11 (1.4-94)
NRN1	0.014	15 (1.7-130)
NTSR1	0.039	4.7 (1.1-21)
NUP98	0.025	5.6 (1.2-25)
NXPH4	0.003	32 (3.3-320)
NYX	0.003	32 (3.3-320)
ODF3L2	0.039	4.7 (1.1-21)
OR13C3	0.025	11 (1.4-94)
OR2A7	0.003	32 (3.3-320)
OR2J2	0.014	15 (1.7-130)
OR2J3	0.025	11 (1.4-94)
OR2L13	0.003	32 (3.3-320)
OR3A2	0.003	32 (3.3-320)
OR4N3P	0.025	11 (1.4-94)
OR51I2	0.012	7 (1.5-32)
OR52J3	0.003	32 (3.3-320)
OR56A1	0.0037	6.4 (1.8-23)
OR5V1	0.003	32 (3.3-320)
OR6Y1	0.003	32 (3.3-320)
OR7G2	0.003	32 (3.3-320)
OSBPL9	0.014	15 (1.7-130)
OTOS	0.014	15 (1.7-130)
OVCH2	0.025	11 (1.4-94)
P4HA1	0.014	15 (1.7-130)
PAK3	0.00013	50 (6.7-370)
PAK7	0.003	32 (3.3-320)
PARD3	0.003	32 (3.3-320)
PCBP1	0.017	6 (1.4-26)
PCCA	0.02	6 (1.3-27)
PCDH1	0.025	11 (1.4-94)
PCDH10	0.0065	8.5 (1.8-40)
PCDHA3	0.011	3.5 (1.3-9.3)
PCDHB11	0.003	32 (3.3-320)
PCDHGB7	0.039	4.7 (1.1-20)
PCP4L1	0.003	32 (3.3-320)
PGR	0.003	32 (3.3-320)
PHLDA2	0.014	15 (1.7-130)
PIWIL1	0.0016	11 (2.5-52)
PKD1	0.026	4 (1.2-14)
PKD1P6	0.014	15 (1.7-130)
PKIA	0.003	32 (3.3-320)
PKN1	0.00025	25 (4.5-140)
PLA2G4E	0.003	32 (3.3-320)
PLOD1	0.012	7 (1.5-32)
PLS3	0.019	6 (1.3-27)
PODXL	0.014	15 (1.7-130)
POR	0.003	32 (3.3-320)
PPARGC1A	0.027	3.9 (1.2-13)
PPP1R16A	0.025	11 (1.4-94)
PPP1R1B	0.003	32 (3.3-320)
PRAME	0.014	15 (1.7-130)
PRDM2	0.031	3.8 (1.1-13)
PRKAG2	0.0036	10 (2.1-48)
PRLHR	0.003	32 (3.3-320)
PRRG1	0.039	4.7 (1.1-21)
PRRT2	0.012	7 (1.5-32)
PRRT4	0.039	4.7 (1.1-21)
PRUNE	0.014	15 (1.7-130)
PSMB4	0.003	32 (3.3-320)
PTDSS1	0.014	15 (1.7-130)
PTHLH	0.025	11 (1.4-94)
PTPN11	0.014	15 (1.7-130)
PUS10	0.039	4.7 (1.1-21)
PYGL	0.012	7 (1.5-32)
QARS	0.0073	8 (1.8-37)
R3HDML	0.025	11 (1.4-94)
RABL6	0.014	15 (1.7-130)
RANBP17	0.0066	26 (2.5-270)
RANBP6	0.025	5.6 (1.2-25)
RAPGEF1	0.0052	8.7 (1.9-40)
RAPGEF4	0.025	11 (1.4-94)
RASGRP1	0.003	32 (3.3-320)
RB1	0.003	32 (3.3-320)
RBM27	0.0028	10 (2.2-46)
RBM47	0.014	15 (1.7-130)
RFTN1	0.003	32 (3.3-320)
RFX4	0.0012	8.3 (2.3-30)
RGN	0.003	32 (3.3-320)
RGS9BP	0.0016	11 (2.5-52)
RHOD	0.025	11 (1.4-94)
RLTPR	0.0016	11 (2.5-52)
RNF17	0.018	5.9 (1.3-26)
RNFT2	0.003	32 (3.3-320)
ROBO1	0.0028	7.2 (2-26)
ROR2	0.012	7 (1.5-32)
RPL3	0.012	7 (1.5-32)
RPS6KC1	0.003	32 (3.3-320)
RSL1D1	0.012	7 (1.5-32)
RTL1	0.02	4.3 (1.3-15)
SCAPER	0.014	15 (1.7-130)
SCARF1	0.003	32 (3.3-320)
SDPR	0.0028	10 (2.2-46)
SEMA4C	0.012	7 (1.5-32)
SERPINB5	0.003	32 (3.3-320)
SFTPC	0.025	11 (1.4-94)
SGTB	0.025	11 (1.4-94)
SHFM1	0.003	32 (3.3-320)
SIGLEC8	0.0014	8.2 (2.3-30)
SIPA1L1	0.003	32 (3.3-320)
SIPA1L3	0.014	15 (1.7-130)
SKIL	0.014	15 (1.7-130)
SLC22A24	0.003	32 (3.3-320)
SLC22A6	0.012	7 (1.5-32)
SLC24A3	0.025	11 (1.4-94)
SLC25A30	0.039	4.7 (1.1-21)
SLC27A4	0.0073	8 (1.8-37)
SLC32A1	0.0065	8.5 (1.8-40)
SLC38A1	0.003	32 (3.3-320)
SLC6A10P	0.014	15 (1.7-130)
SLC6A13	0.025	11 (1.4-94)
SLC8B1	0.014	15 (1.7-130)
SLCO1B1	0.028	3.8 (1.2-13)
SLCO6A1	0.014	15 (1.7-130)
SLITRK1	0.039	4.6 (1.1-20)
SNX9	0.0028	10 (2.2-46)
SORCS3	0.0065	8.5 (1.8-40)
SPACA4	0.0028	10 (2.2-46)
SPATA31C2	0.02	6 (1.3-27)
SPATC1L	0.039	4.7 (1.1-21)
SPEG	0.014	15 (1.7-130)
SPOCD1	0.014	15 (1.7-130)
SPTBN1	0.0073	8 (1.8-37)
SPTBN2	0.02	6 (1.3-27)
SRPK3	0.025	11 (1.4-94)
SRSF4	0.025	11 (1.4-94)
STAG2	0.003	32 (3.3-320)
STARD4	0.014	15 (1.7-130)
STEAP2	0.025	11 (1.4-94)
STEAP3	0.039	4.7 (1.1-21)
STK19	0.003	32 (3.3-320)
STMN3	0.003	32 (3.3-320)
STRA8	0.0028	10 (2.2-46)
STX18	0.003	32 (3.3-320)
SUPT3H	0.025	11 (1.4-94)
SYF2	0.003	32 (3.3-320)
SZT2	0.0044	4.7 (1.6-14)
TAAR6	0.014	15 (1.7-130)
TAB3	0.00091	9 (2.5-33)
TBKBP1	0.029	5.3 (1.2-23)
TCEAL6	0.025	11 (1.4-94)
TCF23	0.025	11 (1.4-94)
TCHH	0.025	11 (1.4-94)
TENM1	0.033	3.8 (1.1-13)
TENM2	0.0028	10 (2.2-46)
TFEC	0.003	32 (3.3-320)
TFR2	0.012	7 (1.5-32)
TIMP4	0.003	32 (3.3-320)
TLL1	0.001	14 (2.9-64)
TMED9	0.025	11 (1.4-94)
TMEM104	0.018	5.9 (1.3-26)
TMEM109	0.014	15 (1.7-130)
TMEM181	0.039	4.7 (1.1-21)
TMEM236	0.025	11 (1.4-94)
TMEM244	0.003	32 (3.3-320)
TMEM45A	0.003	32 (3.3-320)
TMEM63A	0.0052	8.7 (1.9-40)
TMEM63C	0.003	32 (3.3-320)
TMEM64	0.0036	10 (2.1-48)
TMEM72	0.025	5.6 (1.2-25)
TNFAIP3	0.003	32 (3.3-320)
TNRC6A	0.04	4.5 (1.1-19)
TP73	0.012	7 (1.5-32)
TPSG1	0.025	11 (1.4-94)
TRAK2	0.0036	10 (2.1-48)
TRAPPC2	0.003	32 (3.3-320)
TRAPPC8	0.041	4.7 (1.1-21)
TRIM24	0.012	7 (1.5-32)
TRIM46	0.0028	10 (2.2-46)
TRIM49	0.02	6 (1.3-27)
TRIM49D1	0.003	32 (3.3-320)
TRIM69	0.039	4.7 (1.1-20)
TRIML2	0.046	4.5 (1-20)
TRIP6	0.0016	11 (2.5-52)
TRPA1	0.0028	10 (2.2-46)
TRPS1	0.024	2.7 (1.1-6.4)
TSPAN10	0.003	32 (3.3-320)
TTC21A	0.0033	6.5 (1.9-23)
TTC8	0.003	32 (3.3-320)
TTLL6	0.026	5.3 (1.2-23)
TTLL8	0.025	11 (1.4-94)
U2AF2	0.003	32 (3.3-320)
UBE2NL	0.0073	8 (1.8-37)
UBE2Q1	0.025	11 (1.4-94)
UBR1	0.003	32 (3.3-320)
UNC80	0.0029	4.2 (1.6-11)
UQCC3	0.003	32 (3.3-320)
URB1	0.014	15 (1.7-130)
USP20	0.003	32 (3.3-320)
USP22	0.014	15 (1.7-130)
USP24	0.00028	11 (3-41)
USP38	0.025	11 (1.4-94)
USP49	0.012	7 (1.5-32)
USP7	0.0065	8.5 (1.8-40)
UTS2R	0.014	15 (1.7-130)
VNN1	0.0028	10 (2.2-46)
VPS18	0.0028	10 (2.2-46)
VSIG1	0.046	4.5 (1-20)
WDR81	0.014	15 (1.7-130)
WNK4	0.012	7 (1.5-32)
WWC2	0.021	6 (1.3-27)
XKR5	0.003	32 (3.3-320)
XKR6	0.039	4.7 (1.1-20)
YY2	0.021	4.2 (1.2-14)
ZBED6CL	0.012	7 (1.5-32)
ZBTB40	0.025	11 (1.4-94)
ZC3H18	0.0016	11 (2.5-52)
ZDHHC11	0.0037	6.2 (1.8-21)
ZFP1	0.014	15 (1.7-130)
ZFYVE26	0.032	3.7 (1.1-12)
ZNF134	0.0016	11 (2.5-52)
ZNF148	0.003	32 (3.3-320)
ZNF227	0.003	32 (3.3-320)
ZNF345	0.039	4.7 (1.1-21)
ZNF418	0.0052	8.7 (1.9-40)
ZNF432	0.003	32 (3.3-320)
ZNF443	0.0024	11 (2.4-54)
ZNF492	0.003	32 (3.3-320)
ZNF521	0.029	5.3 (1.2-23)
ZNF543	0.003	32 (3.3-320)
ZNF575	0.0075	7.8 (1.7-35)
ZNF662	0.025	11 (1.4-94)
ZNF826P	0.025	11 (1.4-94)
ZNF839	0.014	15 (1.7-130)
ZNFX1	0.025	11 (1.4-94)
ZSCAN20	0.0048	5.9 (1.7-21)
ZXDC	0.003	32 (3.3-320)
ZYG11A	0.01	5.2 (1.5-18)
