# Supplementary material for: Prognosis prediction of stage IV colorectal cancer patients by mRNA transcriptional profile
Source: Cancer Med. 2022 May 19;11(24):4900–12. doi: 10.1002/cam4.4824 (PMC9761091; doi:10.1002/cam4.4824)
Supplement: Supplementary file 2 — Table S2 [file CAM4-11-4900-s002.xlsx]

## Sheet: SupplementaryTable2
Supplementary Table 2. Results for univariate analysis of differential transcription from stage IV CRC patients
	HR	P adjusted
GABRD	1.5395	0.0437497
PRKAA2	0.843267	0.0437497
SPRR2D	1.15547	0.0437497
FCER1A	0.789879	0.0464871
PAPPA2	0.80218	0.0437497
LYPD8	0.862377	0.0437497
KCNK3	0.783625	0.0451477
UCN	1.24854	0.0464871
ECRG4	0.758531	0.0437497
SCN9A	0.727115	0.0318513
SCN7A	0.833454	0.0437497
NEUROD1	1.1415	0.0451477
CAVIN2	0.621061	0.0437497
CRYBA2	1.21369	0.04802
ERFE	1.23264	0.0437497
CIDEC	0.770256	0.0437497
SLC6A6	0.636041	0.0318513
COL7A1	0.761057	0.0477079
CPA3	0.805445	0.0437497
MASP1	0.837183	0.0437497
MSX1	1.26721	0.0437497
HPGDS	0.6758	0.0437497
CTNND2	0.774129	0.0437497
SELENOP	0.75636	0.0318513
CCNO	1.39697	0.0437497
RAB3C	0.842562	0.0457288
SLC27A6	0.7774	0.0437497
CCDC69	0.707071	0.0437497
FGF18	0.719442	0.0437497
TFAP2A	1.27674	0.0437497
ADTRP	1.20353	0.0475808
SFTA2	1.20539	0.0437497
METTL24	0.624879	0.0318513
UNC93A	1.15218	0.0477079
TBX20	0.815438	0.0318513
RELN	0.827251	0.0437497
FEZF1	1.13484	0.0437497
PTN	0.743465	0.0457998
ATP6V0A4	1.16678	0.0457288
TSPAN7	1.32481	0.0451883
PLP1	0.81399	0.0437497
PLAC1	1.19454	0.0437497
DUSP9	1.14659	0.046143
ADHFE1	0.65926	0.0435271
STMN2	0.79195	0.0437497
DCSTAMP	0.788969	0.0437497
FAM135B	0.65895	0.0318513
KCNK9	1.23189	0.0437497
RHPN1	1.39732	0.0437497
CDKN2A	1.33192	0.0318513
MAMDC2	0.779126	0.0435271
PSAT1	1.28841	0.046143
TTC16	1.26988	0.0441483
PGGHG	1.30083	0.0318513
CALCA	1.15034	0.0437497
SAA2	1.1904	0.0451477
TCN1	1.1374	0.0437497
MS4A2	0.797003	0.046143
MMP8	0.819143	0.046143
ARHGAP20	0.823308	0.04802
NXPE4	0.879468	0.0451477
DSCAML1	0.794582	0.0318513
BARX2	1.22137	0.0451477
NEUROG3	1.22686	0.0318513
HMX3	1.22628	0.04802
GRIN2B	0.776268	0.0451477
SLCO1B3	1.13219	0.0451477
NXPH4	1.14658	0.0451477
HRK	1.29201	0.046143
ACADS	1.73923	0.0318513
NOVA1	0.773309	0.0437497
PAX9	1.19155	0.0464871
DPF3	1.3547	0.0437497
C15orf48	1.41626	0.0437497
ADAMTSL3	0.782489	0.0437497
HAGHL	1.29958	0.0437497
DNASE1L2	1.27933	0.04802
CLDN9	1.23548	0.0451477
SCNN1G	0.827168	0.0441483
SCNN1B	0.848257	0.0451883
GSG1L	1.44739	0.0422477
CLEC10A	0.775547	0.04802
GLP2R	0.83033	0.04802
TMEM100	0.768931	0.0437497
ABCA9	0.815212	0.0441483
OTOP3	1.5725	0.0318513
NOL4	1.19173	0.0451477
R3HDML	0.82193	0.0495813
EDN3	0.809909	0.0318513
PBX4	1.80742	0.0318513
HSPB6	0.828098	0.0477079
GRIN2D	1.37086	0.0475808
PLA2G3	1.1633	0.0437497
MB	1.1975	0.0495776
SHISAL1	0.711843	0.0437497
JAM2	0.72874	0.0498615
KCNE2	1.35434	0.0437497
